# Supplementary material for: In Vitro Antiglycation Potential of Erva-Baleeira (Varronia curassavica Jacq.)
Source: Antioxidants (Basel). 2023 Feb 19;12(2):522. doi: 10.3390/antiox12020522 (PMC9952575; doi:10.3390/antiox12020522)
Supplement: Supplementary file 1 [file antioxidants-12-00522-s001.zip]

Archive with 1 entries (1 files):
- antioxidants-2202056-supplementary.pdf
